# Supplementary material for: Arousal state transitions occlude sensory-evoked neurovascular coupling in neonatal mice
Source: Commun Biol. 2023 Jul 17;6:738. doi: 10.1038/s42003-023-05121-5 (PMC10352318; doi:10.1038/s42003-023-05121-5)
Supplement: Supplementary file 4 — Supplementary Data 1 [file 42003_2023_5121_MOESM4_ESM.xlsx]

## Sheet: Fig1 E
plotTime (X-Axis)	P10	P15	P20	P28	6wks	4mo
-4.96667	-0.205083	-0.28607	0.452943	0.168996	-0.762887	-0.690668			X-Axis Label	Time (sec)
-4.93333	-0.183727	-0.200256	0.44912	0.176939	-0.754596	-0.622959			Y-Axis Label	\Delta [HbT] (\muM)
-4.9	-0.162605	-0.118128	0.444872	0.184687	-0.745605	-0.556758
-4.86667	-0.14208	-0.0411411	0.440036	0.19204	-0.735706	-0.493497
-4.83333	-0.122484	0.0291611	0.434463	0.198825	-0.724659	-0.434423
-4.8	-0.10411	0.0911592	0.428028	0.204898	-0.712206	-0.380547
-4.76667	-0.0872084	0.14321	0.420632	0.210155	-0.698084	-0.332609
-4.73333	-0.071991	0.183736	0.412211	0.214528	-0.68204	-0.29107
-4.7	-0.0586295	0.211365	0.402729	0.217983	-0.663851	-0.256116
-4.66667	-0.0472501	0.225106	0.392179	0.220516	-0.643342	-0.227672
-4.63333	-0.0379227	0.224566	0.38058	0.222147	-0.620403	-0.205429
-4.6	-0.0306502	0.210124	0.36798	0.222921	-0.595003	-0.188884
-4.56667	-0.025362	0.182987	0.354453	0.222904	-0.567202	-0.177377
-4.53333	-0.0219153	0.145092	0.340097	0.222178	-0.537153	-0.170143
-4.5	-0.0201029	0.0989014	0.325034	0.220839	-0.505101	-0.166356
-4.46667	-0.0196662	0.047196	0.309402	0.21899	-0.471376	-0.165165
-4.43333	-0.0203106	-0.00711187	0.293347	0.21673	-0.436377	-0.165728
-4.4	-0.0217228	-0.0611268	0.277017	0.21415	-0.400547	-0.16724
-4.36667	-0.0235875	-0.112097	0.260557	0.211327	-0.364347	-0.168954
-4.33333	-0.0256042	-0.157523	0.2441	0.208317	-0.328229	-0.170203
-4.3	-0.027501	-0.195243	0.227767	0.205159	-0.292615	-0.170411
-4.26667	-0.029048	-0.223506	0.211661	0.201868	-0.257876	-0.169102
-4.23333	-0.0300684	-0.241025	0.19586	0.198445	-0.22432	-0.1659
-4.2	-0.0304491	-0.247003	0.180415	0.194874	-0.192179	-0.160522
-4.16667	-0.0301458	-0.241153	0.165348	0.191126	-0.16161	-0.152787
-4.13333	-0.0291811	-0.223685	0.150644	0.187167	-0.132696	-0.142609
-4.1	-0.0276342	-0.195281	0.136256	0.182953	-0.105459	-0.13
-4.06667	-0.0256257	-0.157056	0.122107	0.178436	-0.0798718	-0.115067
-4.03333	-0.0232992	-0.110505	0.108095	0.173563	-0.0558725	-0.0980158
-4	-0.0208051	-0.0574403	0.094095	0.16828	-0.0333774	-0.0791447
-3.96667	-0.0182866	8.79213e-05	0.0799717	0.162537	-0.0122889	-0.0588417
-3.93333	-0.0158723	0.0598634	0.0655847	0.156289	0.00750013	-0.037574
-3.9	-0.0136711	0.119588	0.0507982	0.149501	0.0261038	-0.0158693
-3.86667	-0.0117724	0.176966	0.0354884	0.142152	0.0436417	0.00570879
-3.83333	-0.0102477	0.229798	0.0195504	0.134234	0.0602344	0.026588
-3.8	-0.00915428	0.276087	0.00290431	0.125751	0.0759974	0.046213
-3.76667	-0.00853788	0.314152	-0.0144998	0.116718	0.0910362	0.0640708
-3.73333	-0.00843451	0.342769	-0.0326792	0.107158	0.105445	0.0797154
-3.7	-0.00887217	0.361263	-0.0516171	0.0971001	0.119311	0.0927895
-3.66667	-0.00987289	0.369539	-0.0712645	0.086577	0.132711	0.103044
-3.63333	-0.0114547	0.367993	-0.0915437	0.0756218	0.145716	0.110352
-3.6	-0.013632	0.357389	-0.112355	0.0642694	0.158381	0.114718
-3.56667	-0.0164141	0.338722	-0.133583	0.0525563	0.170742	0.116277
-3.53333	-0.0198008	0.313133	-0.155101	0.0405233	0.18281	0.115287
-3.5	-0.0237776	0.28185	-0.176775	0.0282171	0.194568	0.112112
-3.46667	-0.0283119	0.246173	-0.198461	0.0156906	0.205971	0.107204
-3.43333	-0.0333501	0.207476	-0.220007	0.00299986	0.216956	0.101089
-3.4	-0.0388164	0.16719	-0.241252	-0.00979864	0.227444	0.094344
-3.36667	-0.044612	0.126758	-0.26202	-0.0226519	0.237358	0.0875695
-3.33333	-0.0506143	0.0875616	-0.282126	-0.0355139	0.246634	0.0813641
-3.3	-0.0566748	0.0508502	-0.301378	-0.0483487	0.255238	0.0762956
-3.26667	-0.0626207	0.0176939	-0.319575	-0.0611303	0.263179	0.0728735
-3.23333	-0.0682594	-0.0110479	-0.336516	-0.0738414	0.270512	0.071525
-3.2	-0.0733876	-0.0347362	-0.351995	-0.0864704	0.277335	0.0725748
-3.16667	-0.0778038	-0.0529492	-0.365806	-0.0990081	0.283772	0.0762323
-3.13333	-0.0813208	-0.06547	-0.377749	-0.111444	0.289962	0.0825791
-3.1	-0.0837767	-0.072272	-0.387625	-0.123765	0.296043	0.0915629
-3.06667	-0.0850416	-0.0734992	-0.395252	-0.13595	0.302143	0.102999
-3.03333	-0.0850208	-0.0694418	-0.400462	-0.147968	0.308374	0.116579
-3	-0.0836546	-0.0605093	-0.403108	-0.159772	0.314823	0.131892
-2.96667	-0.0809159	-0.0472055	-0.40307	-0.171296	0.32153	0.148443
-2.93333	-0.0768074	-0.0301053	-0.400255	-0.182447	0.328482	0.165683
-2.9	-0.0713602	-0.00983431	-0.394607	-0.193108	0.335597	0.183039
-2.86667	-0.0646319	0.0129514	-0.386107	-0.20314	0.342736	0.199944
-2.83333	-0.0567053	0.0375856	-0.374779	-0.212391	0.349711	0.215866
-2.8	-0.0476841	0.0634133	-0.360694	-0.220702	0.356298	0.230321
-2.76667	-0.0376852	0.0898121	-0.343967	-0.227922	0.36225	0.242893
-2.73333	-0.0268299	0.116214	-0.324758	-0.233918	0.367298	0.253233
-2.7	-0.0152324	0.142122	-0.303267	-0.238583	0.371162	0.261062
-2.66667	-0.00299081	0.167124	-0.279727	-0.241841	0.373565	0.266165
-2.63333	0.00982045	0.190895	-0.254403	-0.24365	0.374252	0.268385
-2.6	0.0231559	0.2132	-0.227579	-0.243999	0.373007	0.267616
-2.56667	0.0370019	0.233889	-0.19956	-0.242909	0.369658	0.263809
-2.53333	0.0513749	0.252899	-0.170659	-0.240423	0.364079	0.256957
-2.5	0.0663149	0.270243	-0.141198	-0.236608	0.356181	0.247097
-2.46667	0.0818741	0.286007	-0.1115	-0.231551	0.345915	0.234301
-2.43333	0.0981035	0.300332	-0.0818838	-0.225354	0.33327	0.218668
-2.4	0.115041	0.313397	-0.0526646	-0.218137	0.318286	0.200321
-2.36667	0.1327	0.325407	-0.0241477	-0.210035	0.30105	0.179397
-2.33333	0.151065	0.33658	0.00337116	-0.201195	0.281703	0.156054
-2.3	0.170084	0.347139	0.0296091	-0.191781	0.260442	0.130474
-2.26667	0.189673	0.357311	0.0542992	-0.181972	0.237521	0.102868
-2.23333	0.20971	0.367322	0.077193	-0.171953	0.213248	0.0734836
-2.2	0.230044	0.377388	0.0980641	-0.161917	0.187985	0.0426146
-2.16667	0.250501	0.3877	0.116712	-0.152063	0.162146	0.0106099
-2.13333	0.270886	0.398415	0.132969	-0.142588	0.136203	-0.0221203
-2.1	0.290993	0.409645	0.146707	-0.133687	0.110681	-0.0551099
-2.06667	0.310612	0.42145	0.157848	-0.125546	0.0861541	-0.087855
-2.03333	0.329528	0.433847	0.166364	-0.118335	0.0632301	-0.119842
-2	0.347532	0.446823	0.17228	-0.112199	0.0425227	-0.150583
-1.96667	0.364422	0.460343	0.175674	-0.107248	0.0246236	-0.179643
-1.93333	0.380009	0.474361	0.176665	-0.103553	0.0100743	-0.206678
-1.9	0.394127	0.488824	0.175411	-0.101142	-0.000656123	-0.231455
-1.86667	0.406633	0.50368	0.172101	-0.099999	-0.00718716	-0.25387
-1.83333	0.417423	0.518886	0.166954	-0.100071	-0.00923767	-0.273945
-1.8	0.426436	0.534409	0.160212	-0.101268	-0.00663503	-0.291817
-1.76667	0.433657	0.550244	0.152142	-0.103475	0.000677737	-0.307723
-1.73333	0.43912	0.566409	0.14303	-0.106553	0.0126392	-0.321965
-1.7	0.442904	0.582956	0.133186	-0.110352	0.0290726	-0.334884
-1.66667	0.445129	0.599965	0.122927	-0.114715	0.049694	-0.346825
-1.63333	0.445947	0.617543	0.11258	-0.119492	0.0741238	-0.358115
-1.6	0.445538	0.635809	0.102461	-0.124548	0.101899	-0.369046
-1.56667	0.444095	0.654887	0.0928712	-0.129767	0.132486	-0.379864
-1.53333	0.441824	0.674889	0.084083	-0.135061	0.165291	-0.390771
-1.5	0.43893	0.695895	0.0763355	-0.140369	0.19967	-0.401923
-1.46667	0.435616	0.717932	0.0698307	-0.145654	0.234938	-0.413424
-1.43333	0.432077	0.74096	0.0647329	-0.150897	0.270392	-0.425322
-1.4	0.428503	0.764859	0.0611697	-0.156092	0.305337	-0.437598
-1.36667	0.425074	0.789434	0.0592348	-0.161239	0.339121	-0.450156
-1.33333	0.421955	0.814419	0.0589929	-0.166337	0.371172	-0.462819
-1.3	0.419296	0.839496	0.0604832	-0.171378	0.401017	-0.475316
-1.26667	0.417226	0.864315	0.0637228	-0.176339	0.428302	-0.487296
-1.23333	0.415852	0.888511	0.0687094	-0.181178	0.452794	-0.498337
-1.2	0.415265	0.911743	0.0754251	-0.185833	0.474389	-0.50798
-1.16667	0.415531	0.933738	0.0838429	-0.190209	0.493113	-0.515766
-1.13333	0.416702	0.954326	0.0939317	-0.194185	0.509115	-0.521275
-1.1	0.418811	0.973476	0.105659	-0.197617	0.522647	-0.524161
-1.06667	0.421869	0.991304	0.118989	-0.200343	0.534044	-0.524181
-1.03333	0.42587	1.00804	0.133874	-0.202204	0.54369	-0.521211
-1	0.43078	1.024	0.150247	-0.20306	0.551993	-0.515273
-0.966667	0.436547	1.03953	0.168002	-0.202813	0.559357	-0.50655
-0.933333	0.443084	1.05494	0.18698	-0.201432	0.566164	-0.495392
-0.9	0.450277	1.07053	0.206951	-0.198972	0.572753	-0.482319
-0.866667	0.457975	1.08651	0.227597	-0.195583	0.579402	-0.467997
-0.833333	0.465995	1.10297	0.248503	-0.191524	0.586304	-0.453225
-0.8	0.474125	1.11991	0.269151	-0.187165	0.593553	-0.4389
-0.766667	0.482139	1.13716	0.288927	-0.182986	0.601125	-0.42599
-0.733333	0.489808	1.15445	0.307132	-0.179574	0.608882	-0.415492
-0.7	0.496919	1.17138	0.323	-0.177608	0.616573	-0.408392
-0.666667	0.503291	1.18743	0.335722	-0.177847	0.623857	-0.405618
-0.633333	0.508791	1.20207	0.34447	-0.181101	0.630317	-0.407998
-0.6	0.513348	1.21469	0.348429	-0.188198	0.635488	-0.416212
-0.566667	0.516961	1.2247	0.346831	-0.199941	0.638878	-0.430756
-0.533333	0.519705	1.23156	0.338985	-0.217058	0.640001	-0.451909
-0.5	0.521722	1.23476	0.324323	-0.240156	0.638399	-0.479701
-0.466667	0.523208	1.23388	0.302438	-0.269652	0.633672	-0.513895
-0.433333	0.524394	1.22865	0.273132	-0.305726	0.625503	-0.553976
-0.4	0.525525	1.21888	0.236471	-0.348259	0.613694	-0.599146
-0.366667	0.526837	1.20458	0.192832	-0.396774	0.598192	-0.648343
-0.333333	0.528533	1.18591	0.142955	-0.450393	0.579114	-0.700259
-0.3	0.530762	1.16323	0.0879938	-0.507786	0.556758	-0.753362
-0.266667	0.533608	1.13709	0.0295512	-0.567146	0.531599	-0.805928
-0.233333	0.537077	1.10828	-0.0302927	-0.626165	0.504274	-0.856067
-0.2	0.541109	1.07776	-0.0889645	-0.682041	0.475568	-0.901766
-0.166667	0.54559	1.04673	-0.143401	-0.731508	0.446399	-0.940919
-0.133333	0.55037	1.01654	-0.190071	-0.770896	0.417805	-0.971383
-0.1	0.555284	0.988684	-0.225026	-0.796222	0.390932	-0.991035
-0.0666667	0.560166	0.964738	-0.243959	-0.803318	0.367017	-0.997851
-0.0333333	0.564867	0.946293	-0.242296	-0.787977	0.347367	-0.989991
0	0.569267	0.934887	-0.215285	-0.74612	0.333327	-0.965892
0.0333333	0.573279	0.931938	-0.158113	-0.673958	0.326246	-0.92435
0.0666667	0.576864	0.938673	-0.0660334	-0.568136	0.327432	-0.864603
0.1	0.580023	0.956071	0.0654952	-0.425857	0.338105	-0.786385
0.133333	0.582813	0.984804	0.240655	-0.24495	0.359362	-0.689965
0.166667	0.585338	1.02519	0.463118	-0.023918	0.392134	-0.576144
0.2	0.587755	1.07716	0.735901	0.238064	0.43717	-0.446236
0.233333	0.590265	1.14025	1.06123	0.541165	0.495017	-0.302007
0.266667	0.593105	1.2136	1.44042	0.884937	0.566018	-0.1456
0.3	0.596532	1.29598	1.87381	1.26836	0.650301	0.0205771
0.333333	0.600802	1.38587	2.36064	1.6899	0.747781	0.193957
0.366667	0.606153	1.48154	2.89906	2.14751	0.858161	0.371931
0.4	0.612784	1.58113	3.48611	2.63873	0.980951	0.55196
0.433333	0.620838	1.68274	4.11778	3.16068	1.11548	0.731658
0.466667	0.630394	1.78454	4.78905	3.71006	1.26095	0.908875
0.5	0.641457	1.88482	5.49401	4.28322	1.41643	1.08176
0.533333	0.65395	1.98204	6.22599	4.8762	1.58092	1.24878
0.566667	0.667718	2.07491	6.9777	5.48469	1.75335	1.40879
0.6	0.682533	2.16237	7.74142	6.10415	1.93264	1.56099
0.633333	0.698096	2.24361	8.50917	6.72981	2.11767	1.70493
0.666667	0.714066	2.31806	9.27288	7.35677	2.30727	1.84048
0.7	0.730075	2.3854	10.0246	7.98003	2.50027	1.96779
0.733333	0.74576	2.44554	10.7565	8.59459	2.69541	2.08721
0.766667	0.760789	2.49855	11.4615	9.19548	2.8914	2.19923
0.8	0.774893	2.54469	12.1327	9.77789	3.08686	2.30445
0.833333	0.787875	2.58433	12.764	10.3372	3.28037	2.40347
0.866667	0.799631	2.61795	13.3501	10.8691	3.47045	2.49687
0.9	0.810143	2.64605	13.8865	11.3697	3.6556	2.58516
0.933333	0.819478	2.66917	14.3696	11.8353	3.83433	2.6688
0.966667	0.827774	2.68778	14.7967	12.2628	4.0052	2.74811
1	0.83523	2.70231	15.166	12.6497	4.16687	2.82334
1.03333	0.842088	2.71311	15.4765	12.9939	4.31808	2.89462
1.06667	0.848617	2.72044	15.7282	13.2937	4.45775	2.962
1.1	0.855105	2.72445	15.9218	13.5482	4.58494	3.02545
1.13333	0.861835	2.72524	16.0586	13.7567	4.69888	3.08486
1.16667	0.869078	2.72284	16.1406	13.9194	4.79899	3.14011
1.2	0.877071	2.71722	16.1703	14.0368	4.88485	3.19108
1.23333	0.886003	2.70836	16.1506	14.1097	4.95618	3.23762
1.26667	0.896006	2.69619	16.0845	14.1395	5.01288	3.27963
1.3	0.907149	2.6807	15.9756	14.1281	5.05496	3.31704
1.33333	0.919435	2.66188	15.8273	14.0775	5.08253	3.34979
1.36667	0.932802	2.63977	15.6433	13.9899	5.09583	3.37785
1.4	0.947129	2.61442	15.4272	13.868	5.09518	3.40119
1.43333	0.962243	2.58597	15.1824	13.7144	5.08095	3.41977
1.46667	0.977926	2.55456	14.9123	13.532	5.05359	3.43353
1.5	0.993927	2.52038	14.6203	13.3236	5.0136	3.44237
1.53333	1.00997	2.48363	14.3095	13.0922	4.96152	3.44613
1.56667	1.02576	2.44457	13.9826	12.8407	4.89793	3.44461
1.6	1.041	2.40341	13.6425	12.5719	4.82344	3.43753
1.63333	1.05541	2.36039	13.2916	12.2886	4.73876	3.42458
1.66667	1.06874	2.31572	12.9323	11.9934	4.64462	3.40539
1.7	1.08076	2.26959	12.5666	11.689	4.54187	3.37956
1.73333	1.09127	2.22214	12.1966	11.3776	4.43143	3.34668
1.76667	1.10012	2.17347	11.824	11.0614	4.3143	3.30635
1.8	1.10721	2.12363	11.4503	10.7426	4.19155	3.25823
1.83333	1.11247	2.0726	11.0771	10.4228	4.06429	3.2021
1.86667	1.11585	2.02032	10.7055	10.1038	3.93366	3.13784
1.9	1.11738	1.96668	10.3369	9.78707	3.80078	3.06549
1.93333	1.11709	1.91153	9.9723	9.47383	3.66676	2.98523
1.96667	1.11508	1.8547	9.61274	9.16522	3.53264	2.89744
2	1.1115	1.79597	9.2592	8.86219	3.39942	2.80261
2.03333	1.10656	1.7351	8.91258	8.56555	3.26798	2.7014
2.06667	1.10054	1.67185	8.57374	8.27598	3.13908	2.59453
2.1	1.09374	1.60595	8.24347	7.99401	3.01334	2.48281
2.13333	1.08651	1.53714	7.92249	7.72013	2.89118	2.36707
2.16667	1.07915	1.46517	7.61148	7.45474	2.77287	2.24819
2.2	1.07198	1.38986	7.31103	7.19822	2.65853	2.12699
2.23333	1.06524	1.31105	7.02167	6.95091	2.54809	2.0043
2.26667	1.05915	1.22872	6.74385	6.71317	2.44138	1.88091
2.3	1.05385	1.14293	6.47796	6.48538	2.33814	1.75757
2.33333	1.04947	1.05391	6.22428	6.2679	2.23802	1.63496
2.36667	1.04606	0.961957	5.98305	6.06111	2.14067	1.51373
2.4	1.04363	0.867453	5.75442	5.86536	2.04571	1.39446
2.43333	1.04217	0.770783	5.53847	5.68099	1.95284	1.27764
2.46667	1.04163	0.672322	5.33521	5.50829	1.86179	1.16368
2.5	1.04194	0.572417	5.1446	5.34748	1.77237	1.05288
2.53333	1.04299	0.47138	4.96652	5.19872	1.68446	0.945384
2.56667	1.04471	0.369493	4.8008	5.06206	1.59798	0.841225
2.6	1.04701	0.267014	4.64719	4.93749	1.51292	0.740282
2.63333	1.04981	0.164185	4.50537	4.82488	1.42927	0.642298
2.66667	1.05307	0.0612414	4.37495	4.72398	1.34703	0.546885
2.7	1.05675	-0.0415766	4.25542	4.63447	1.26617	0.453544
2.73333	1.06081	-0.144018	4.14623	4.55588	1.1866	0.361687
2.76667	1.06523	-0.245807	4.04671	4.48767	1.1082	0.270672
2.8	1.06998	-0.346631	3.95614	4.42916	1.03079	0.179848
2.83333	1.07498	-0.446134	3.87371	4.3796	0.954169	0.0885906
2.86667	1.08018	-0.543903	3.79855	4.33817	0.878098	-0.00365729
2.9	1.08549	-0.639474	3.72974	4.30395	0.802346	-0.0973587
2.93333	1.09078	-0.732327	3.66634	4.276	0.726699	-0.192865
2.96667	1.09596	-0.821912	3.60738	4.25333	0.650984	-0.290409
3	1.10088	-0.907671	3.5519	4.23493	0.575076	-0.390106
3.03333	1.10543	-0.98908	3.49896	4.21978	0.498901	-0.491963
3.06667	1.10948	-1.06569	3.44767	4.2069	0.422424	-0.595883
3.1	1.1129	-1.13717	3.39718	4.19534	0.345638	-0.701676
3.13333	1.11559	-1.20336	3.34672	4.18419	0.268549	-0.809067
3.16667	1.11747	-1.26427	3.29561	4.17262	0.19117	-0.917703
3.2	1.11847	-1.32014	3.24322	4.15989	0.113507	-1.02717
3.23333	1.11856	-1.37141	3.18901	4.14535	0.0355575	-1.13698
3.26667	1.11774	-1.41879	3.1325	4.12842	-0.0426932	-1.24663
3.3	1.11606	-1.46318	3.07328	4.10863	-0.121272	-1.35555
3.33333	1.11358	-1.50566	3.011	4.08561	-0.200209	-1.46314
3.36667	1.11041	-1.54749	2.94538	4.05904	-0.279526	-1.56882
3.4	1.10668	-1.58998	2.8762	4.02869	-0.359221	-1.67198
3.43333	1.10254	-1.63445	2.80332	3.9944	-0.439256	-1.77204
3.46667	1.09817	-1.68214	2.72666	3.95606	-0.519553	-1.86847
3.5	1.09374	-1.73408	2.6462	3.91359	-0.599999	-1.96073
3.53333	1.08943	-1.79102	2.56199	3.867	-0.680452	-2.04838
3.56667	1.08545	-1.8534	2.47415	3.81631	-0.760757	-2.13101
3.6	1.08197	-1.92134	2.38284	3.76157	-0.84076	-2.20826
3.63333	1.07914	-1.99477	2.28828	3.70287	-0.920324	-2.27985
3.66667	1.07712	-2.07345	2.19074	3.64032	-0.999338	-2.34552
3.7	1.07603	-2.15706	2.09056	3.57404	-1.07772	-2.40511
3.73333	1.07599	-2.24513	1.98809	3.5042	-1.15542	-2.45847
3.76667	1.07707	-2.33709	1.88374	3.43094	-1.2324	-2.50554
3.8	1.07932	-2.43222	1.77794	3.35444	-1.30864	-2.5463
3.83333	1.08274	-2.52962	1.67115	3.27488	-1.3841	-2.58084
3.86667	1.08732	-2.62831	1.56385	3.19242	-1.45875	-2.60929
3.9	1.09295	-2.72726	1.4565	3.10724	-1.53254	-2.63191
3.93333	1.09955	-2.82548	1.3496	3.01952	-1.60541	-2.64907
3.96667	1.10695	-2.92207	1.24362	2.92944	-1.67728	-2.66126
4	1.11501	-3.01627	1.139	2.83718	-1.7481	-2.66911
4.03333	1.12356	-3.10746	1.03617	2.74295	-1.81784	-2.67335
4.06667	1.13242	-3.19515	0.935512	2.64695	-1.88647	-2.67483
4.1	1.14142	-3.27903	0.837382	2.54942	-1.95399	-2.67449
4.13333	1.15043	-3.35892	0.742077	2.4506	-2.02043	-2.67329
4.16667	1.15929	-3.43478	0.649847	2.35074	-2.08585	-2.67226
4.2	1.16789	-3.50667	0.560882	2.2501	-2.15036	-2.67243
4.23333	1.17616	-3.57478	0.475317	2.14896	-2.21409	-2.6748
4.26667	1.18405	-3.63938	0.393231	2.04757	-2.27725	-2.68034
4.3	1.19152	-3.70077	0.314654	1.94621	-2.34006	-2.68991
4.33333	1.19861	-3.75928	0.239569	1.84515	-2.40275	-2.7043
4.36667	1.20532	-3.81524	0.167925	1.74464	-2.46557	-2.72413
4.4	1.21171	-3.86894	0.0996412	1.64497	-2.52873	-2.74987
4.43333	1.21782	-3.92065	0.0346099	1.54641	-2.5924	-2.78179
4.46667	1.22371	-3.97062	-0.0272971	1.44926	-2.6567	-2.81993
4.5	1.22943	-4.01906	-0.0862245	1.3538	-2.72167	-2.86416
4.53333	1.23502	-4.06616	-0.142327	1.26033	-2.78731	-2.91409
4.56667	1.24053	-4.11209	-0.195764	1.16912	-2.85354	-2.96916
4.6	1.24601	-4.15701	-0.246688	1.08042	-2.92024	-3.02864
4.63333	1.2515	-4.20108	-0.295232	0.994467	-2.98729	-3.09163
4.66667	1.25704	-4.24442	-0.341503	0.911444	-3.05454	-3.15717
4.7	1.26267	-4.28716	-0.385572	0.831506	-3.12182	-3.22421
4.73333	1.26842	-4.32943	-0.427465	0.75476	-3.18896	-3.2917
4.76667	1.2743	-4.37134	-0.467173	0.681261	-3.25578	-3.35863
4.8	1.28031	-4.41298	-0.504647	0.611019	-3.32208	-3.42407
4.83333	1.28643	-4.45443	-0.539811	0.543993	-3.38765	-3.48721
4.86667	1.2926	-4.49578	-0.572573	0.480101	-3.45229	-3.54742
4.9	1.29875	-4.5371	-0.602841	0.419225	-3.51579	-3.60422
4.93333	1.30479	-4.57847	-0.630535	0.361218	-3.57795	-3.65738
4.96667	1.31063	-4.61997	-0.655598	0.305909	-3.63853	-3.70685
5	1.3162	-4.66172	-0.678001	0.25311	-3.69732	-3.75279
5.03333	1.32144	-4.70382	-0.697746	0.20262	-3.75408	-3.79556
5.06667	1.32633	-4.74643	-0.714866	0.154226	-3.80854	-3.83565
5.1	1.33084	-4.7897	-0.729428	0.107707	-3.86044	-3.87367
5.13333	1.33498	-4.83382	-0.74153	0.062827	-3.9095	-3.91027
5.16667	1.33879	-4.87896	-0.751306	0.0193429	-3.95546	-3.94608
5.2	1.34231	-4.92529	-0.758923	-0.0229982	-3.9981	-3.98171
5.23333	1.34563	-4.97293	-0.764578	-0.0644537	-4.03723	-4.01764
5.26667	1.34885	-5.02198	-0.768504	-0.105282	-4.07276	-4.05422
5.3	1.35209	-5.07248	-0.770957	-0.14574	-4.10469	-4.09165
5.33333	1.3555	-5.12442	-0.772211	-0.18608	-4.13312	-4.13001
5.36667	1.3592	-5.17771	-0.772552	-0.226544	-4.15826	-4.16923
5.4	1.36331	-5.23222	-0.772266	-0.267364	-4.18043	-4.20912
5.43333	1.36792	-5.28772	-0.771628	-0.308752	-4.20001	-4.24941
5.46667	1.37308	-5.34391	-0.770893	-0.350898	-4.21745	-4.28978
5.5	1.37883	-5.40042	-0.77028	-0.393962	-4.23321	-4.32987
5.53333	1.38513	-5.45677	-0.769971	-0.438071	-4.24779	-4.36929
5.56667	1.39193	-5.51242	-0.770105	-0.483308	-4.26164	-4.40771
5.6	1.39916	-5.56674	-0.770779	-0.529709	-4.27522	-4.44482
5.63333	1.4067	-5.61905	-0.772052	-0.577257	-4.28891	-4.48036
5.66667	1.41443	-5.66861	-0.773947	-0.625874	-4.30305	-4.51412
5.7	1.42222	-5.71462	-0.77646	-0.675424	-4.31789	-4.54597
5.73333	1.42993	-5.75634	-0.77956	-0.725708	-4.33359	-4.57586
5.76667	1.43743	-5.79301	-0.783197	-0.776476	-4.35025	-4.60377
5.8	1.44458	-5.82395	-0.787301	-0.82743	-4.3679	-4.6298
5.83333	1.45127	-5.84855	-0.791784	-0.878236	-4.3865	-4.65407
5.86667	1.4574	-5.86634	-0.796548	-0.928527	-4.40596	-4.67678
5.9	1.46288	-5.87699	-0.801484	-0.977922	-4.42613	-4.69815
5.93333	1.46764	-5.88038	-0.806482	-1.02604	-4.44687	-4.71846
5.96667	1.47164	-5.8766	-0.811423	-1.07249	-4.468	-4.73795
6	1.47486	-5.86599	-0.816192	-1.11692	-4.48935	-4.75691
6.03333	1.4773	-5.84916	-0.820672	-1.15902	-4.51072	-4.77559
6.06667	1.47898	-5.82701	-0.824753	-1.19852	-4.53193	-4.79428
6.1	1.47994	-5.80069	-0.828335	-1.23523	-4.55279	-4.81323
6.13333	1.48026	-5.77153	-0.831328	-1.26901	-4.57314	-4.83268
6.16667	1.48	-5.74101	-0.83366	-1.29982	-4.59281	-4.85288
6.2	1.47927	-5.71058	-0.83527	-1.32769	-4.61164	-4.87404
6.23333	1.47816	-5.6816	-0.836118	-1.35272	-4.62951	-4.89636
6.26667	1.47677	-5.65519	-0.836182	-1.37506	-4.64631	-4.91998
6.3	1.47519	-5.63222	-0.83546	-1.39493	-4.66196	-4.94502
6.33333	1.47351	-5.61325	-0.833974	-1.41257	-4.67642	-4.9715
6.36667	1.47177	-5.59866	-0.831761	-1.42825	-4.68967	-4.99943
6.4	1.47001	-5.5887	-0.828872	-1.44223	-4.70173	-5.02871
6.43333	1.46822	-5.58351	-0.825363	-1.45479	-4.71261	-5.05915
6.46667	1.46639	-5.58325	-0.821294	-1.46618	-4.72232	-5.0905
6.5	1.46445	-5.58803	-0.816723	-1.47662	-4.73086	-5.12235
6.53333	1.46234	-5.59796	-0.811709	-1.48631	-4.7382	-5.15423
6.56667	1.45997	-5.61312	-0.806313	-1.4954	-4.74429	-5.18557
6.6	1.45725	-5.63353	-0.800602	-1.50402	-4.74906	-5.21574
6.63333	1.45411	-5.65914	-0.794649	-1.51227	-4.7524	-5.24411
6.66667	1.45047	-5.68977	-0.788539	-1.5202	-4.75421	-5.27008
6.7	1.44631	-5.72512	-0.782358	-1.52785	-4.7544	-5.29316
6.73333	1.44161	-5.76478	-0.776198	-1.53522	-4.75288	-5.31292
6.76667	1.4364	-5.80818	-0.770139	-1.5423	-4.74959	-5.3291
6.8	1.43073	-5.85467	-0.76425	-1.54907	-4.74451	-5.34156
6.83333	1.42469	-5.9035	-0.758574	-1.5555	-4.73767	-5.35033
6.86667	1.41841	-5.95385	-0.753126	-1.56154	-4.72913	-5.35559
6.9	1.41201	-6.00485	-0.747889	-1.56716	-4.719	-5.35765
6.93333	1.40567	-6.0556	-0.742819	-1.57232	-4.70743	-5.35696
6.96667	1.39951	-6.10521	-0.737849	-1.577	-4.69463	-5.35407
7	1.39367	-6.15279	-0.732892	-1.58115	-4.68083	-5.34958
7.03333	1.38826	-6.19754	-0.727848	-1.58477	-4.66632	-5.34414
7.06667	1.38334	-6.23872	-0.722606	-1.58785	-4.65138	-5.33839
7.1	1.37892	-6.27578	-0.717051	-1.59038	-4.63633	-5.33298
7.13333	1.37501	-6.30831	-0.711068	-1.59236	-4.62149	-5.32848
7.16667	1.37155	-6.33613	-0.704548	-1.5938	-4.60716	-5.32542
7.2	1.36848	-6.35927	-0.697389	-1.59468	-4.59363	-5.3242
7.23333	1.3657	-6.37794	-0.689503	-1.595	-4.58115	-5.32515
7.26667	1.36313	-6.39251	-0.680818	-1.59472	-4.56995	-5.32846
7.3	1.36069	-6.40348	-0.671282	-1.59379	-4.56022	-5.3342
7.33333	1.35828	-6.41137	-0.660868	-1.59217	-4.55209	-5.34233
7.36667	1.35583	-6.41677	-0.649585	-1.58979	-4.54564	-5.35264
7.4	1.35325	-6.42026	-0.637476	-1.58656	-4.5409	-5.36485
7.43333	1.35044	-6.42247	-0.624625	-1.58239	-4.53782	-5.37854
7.46667	1.34732	-6.42406	-0.611155	-1.57719	-4.53628	-5.39323
7.5	1.34379	-6.42576	-0.59722	-1.57084	-4.53607	-5.40838
7.53333	1.3398	-6.42836	-0.58299	-1.56326	-4.53691	-5.42344
7.56667	1.33529	-6.43269	-0.568643	-1.55433	-4.53844	-5.43783
7.6	1.33024	-6.43964	-0.554352	-1.54397	-4.54029	-5.451
7.63333	1.32468	-6.45006	-0.540279	-1.53211	-4.54204	-5.46243
7.66667	1.31868	-6.46479	-0.526576	-1.5187	-4.54332	-5.47166
7.7	1.31235	-6.48453	-0.513388	-1.50373	-4.54376	-5.47831
7.73333	1.30583	-6.5098	-0.500861	-1.48722	-4.54307	-5.48206
7.76667	1.29928	-6.5408	-0.489149	-1.46923	-4.541	-5.48265
7.8	1.29286	-6.57737	-0.478418	-1.44986	-4.53739	-5.47989
7.83333	1.28673	-6.61894	-0.468844	-1.42924	-4.53216	-5.47359
7.86667	1.28104	-6.66454	-0.460609	-1.40752	-4.52529	-5.46363
7.9	1.27589	-6.71296	-0.453895	-1.38488	-4.51682	-5.44989
7.93333	1.27137	-6.76285	-0.448872	-1.36154	-4.5068	-5.4323
7.96667	1.26752	-6.81279	-0.445699	-1.33771	-4.49533	-5.41079
8	1.26438	-6.8614	-0.444508	-1.31366	-4.48251	-5.38537
8.03333	1.26195	-6.90741	-0.445401	-1.28965	-4.46843	-5.35605
8.06667	1.26025	-6.94967	-0.448442	-1.26594	-4.45323	-5.32287
8.1	1.25927	-6.98723	-0.453652	-1.24281	-4.43703	-5.28592
8.13333	1.25903	-7.01929	-0.461001	-1.22051	-4.42001	-5.24533
8.16667	1.25957	-7.04527	-0.470408	-1.19929	-4.40235	-5.2013
8.2	1.26091	-7.06475	-0.481741	-1.17936	-4.3843	-5.15408
8.23333	1.2631	-7.07752	-0.494817	-1.16093	-4.36612	-5.10398
8.26667	1.26616	-7.08352	-0.509411	-1.14418	-4.3481	-5.05142
8.3	1.27012	-7.08286	-0.525261	-1.12928	-4.33053	-4.99688
8.33333	1.27495	-7.07584	-0.542076	-1.11637	-4.31371	-4.94094
8.36667	1.28063	-7.06286	-0.559548	-1.10553	-4.29786	-4.88422
8.4	1.28708	-7.04447	-0.577357	-1.09682	-4.28318	-4.82741
8.43333	1.29417	-7.02133	-0.595181	-1.09027	-4.26978	-4.77117
8.46667	1.30177	-6.99418	-0.612705	-1.08584	-4.25765	-4.71618
8.5	1.30969	-6.96382	-0.629623	-1.08347	-4.24672	-4.66303
8.53333	1.3177	-6.93105	-0.645639	-1.08306	-4.23681	-4.61224
8.56667	1.32558	-6.89666	-0.66047	-1.08446	-4.22766	-4.5642
8.6	1.33309	-6.86138	-0.673841	-1.0875	-4.21899	-4.51921
8.63333	1.34	-6.82591	-0.685492	-1.092	-4.2105	-4.4774
8.66667	1.3461	-6.79098	-0.695177	-1.09773	-4.20192	-4.43882
8.7	1.35125	-6.75731	-0.702674	-1.10447	-4.19304	-4.40338
8.73333	1.35532	-6.72571	-0.707787	-1.11197	-4.18371	-4.37094
8.76667	1.35827	-6.69702	-0.710357	-1.11998	-4.17385	-4.34131
8.8	1.36006	-6.67207	-0.710266	-1.12827	-4.16348	-4.31429
8.83333	1.36075	-6.65168	-0.707438	-1.13662	-4.15265	-4.28971
8.86667	1.36037	-6.63658	-0.701846	-1.1448	-4.1415	-4.26743
8.9	1.35903	-6.62729	-0.693507	-1.15261	-4.13018	-4.24734
8.93333	1.35683	-6.62403	-0.682491	-1.15986	-4.11883	-4.22938
8.96667	1.35389	-6.62666	-0.668912	-1.16638	-4.10757	-4.21352
9	1.35035	-6.63463	-0.652932	-1.17202	-4.09647	-4.19976
9.03333	1.34635	-6.647	-0.634756	-1.17664	-4.08555	-4.18808
9.06667	1.342	-6.66256	-0.614624	-1.18015	-4.07478	-4.17845
9.1	1.33744	-6.67995	-0.592804	-1.18248	-4.06406	-4.17081
9.13333	1.33275	-6.69774	-0.569593	-1.1836	-4.05326	-4.16503
9.16667	1.32799	-6.71458	-0.545308	-1.18354	-4.04218	-4.16093
9.2	1.3232	-6.72921	-0.520292	-1.18233	-4.03058	-4.15824
9.23333	1.31836	-6.7406	-0.494907	-1.18008	-4.01814	-4.15661
9.26667	1.31343	-6.74797	-0.469532	-1.17691	-4.00456	-4.15561
9.3	1.30833	-6.75079	-0.444557	-1.17296	-3.98953	-4.15474
9.33333	1.30298	-6.74884	-0.420376	-1.16839	-3.97276	-4.15347
9.36667	1.29729	-6.74218	-0.397376	-1.16337	-3.95404	-4.15121
9.4	1.29119	-6.73112	-0.375925	-1.15806	-3.93323	-4.1474
9.43333	1.2846	-6.71621	-0.356363	-1.15261	-3.91032	-4.14152
9.46667	1.27745	-6.6982	-0.338988	-1.14716	-3.88539	-4.13309
9.5	1.26972	-6.67797	-0.324047	-1.14182	-3.85865	-4.12175
9.53333	1.26137	-6.65644	-0.311737	-1.13668	-3.83042	-4.10718
9.56667	1.25238	-6.63459	-0.302193	-1.1318	-3.80111	-4.08917
9.6	1.24274	-6.61334	-0.295494	-1.12724	-3.77118	-4.0676
9.63333	1.23245	-6.59354	-0.291656	-1.12303	-3.74115	-4.04241
9.66667	1.22151	-6.57592	-0.290626	-1.1192	-3.7115	-4.01367
9.7	1.20995	-6.56105	-0.29229	-1.11577	-3.68269	-3.98152
9.73333	1.19781	-6.54934	-0.296472	-1.11278	-3.65513	-3.94624
9.76667	1.18511	-6.54105	-0.302937	-1.11025	-3.62916	-3.90819
9.8	1.17192	-6.53626	-0.311401	-1.10821	-3.60501	-3.8679
9.83333	1.15827	-6.5349	-0.321536	-1.10669	-3.58286	-3.82595
9.86667	1.14423	-6.53677	-0.332978	-1.1057	-3.56278	-3.78304
9.9	1.12982	-6.54156	-0.345334	-1.10522	-3.54478	-3.73992
9.93333	1.11509	-6.54883	-0.358192	-1.10522	-3.52879	-3.69739
9.96667	1.10007	-6.55808	-0.371137	-1.10564	-3.51467	-3.65629
10	1.08481	-6.56869	-0.383765	-1.10639	-3.50226	-3.61744
10.0333	1.06935	-6.57993	-0.395705	-1.10737	-3.4913	-3.58165
10.0667	1.05374	-6.591	-0.406635	-1.10846	-3.48156	-3.54968
10.1	1.03806	-6.60106	-0.416301	-1.10953	-3.47273	-3.52223
10.1333	1.02236	-6.60929	-0.424524	-1.11043	-3.46455	-3.49992
10.1667	1.00673	-6.61494	-0.431204	-1.11105	-3.45672	-3.4832
10.2	0.991216	-6.61737	-0.436314	-1.11126	-3.449	-3.47243
10.2333	0.975883	-6.6161	-0.439893	-1.11098	-3.44114	-3.46775
10.2667	0.960766	-6.61082	-0.44203	-1.11014	-3.43299	-3.46917
10.3	0.945885	-6.60135	-0.442847	-1.10871	-3.42444	-3.47646
10.3333	0.931249	-6.58769	-0.442487	-1.10669	-3.41545	-3.48925
10.3667	0.916854	-6.57	-0.441095	-1.10411	-3.40603	-3.50699
10.4	0.902699	-6.54858	-0.438817	-1.10103	-3.3963	-3.52897
10.4333	0.888783	-6.52388	-0.435785	-1.09756	-3.38638	-3.55441
10.4667	0.875116	-6.49647	-0.432119	-1.09379	-3.37647	-3.58242
10.5	0.861722	-6.46705	-0.427916	-1.08985	-3.36676	-3.61207
10.5333	0.848642	-6.43645	-0.423251	-1.08586	-3.35742	-3.6424
10.5667	0.835941	-6.40555	-0.41817	-1.08193	-3.34863	-3.67245
10.6	0.823721	-6.3753	-0.412694	-1.07816	-3.34049	-3.70133
10.6333	0.812116	-6.34672	-0.406821	-1.07461	-3.33304	-3.72821
10.6667	0.801307	-6.32081	-0.400526	-1.07135	-3.32633	-3.75236
10.7	0.791507	-6.29857	-0.393769	-1.0684	-3.32032	-3.77318
10.7333	0.782964	-6.28093	-0.386506	-1.06579	-3.31501	-3.79023
10.7667	0.77594	-6.26867	-0.37869	-1.06352	-3.31035	-3.80316
10.8	0.770693	-6.26242	-0.370285	-1.06162	-3.30634	-3.81175
10.8333	0.767461	-6.2625	-0.361273	-1.06009	-3.303	-3.81591
10.8667	0.766443	-6.2689	-0.351655	-1.05897	-3.30034	-3.81559
10.9	0.767773	-6.28114	-0.341454	-1.05831	-3.29844	-3.81086
10.9333	0.771513	-6.29832	-0.330714	-1.05813	-3.29734	-3.80184
10.9667	0.777632	-6.31915	-0.319494	-1.05849	-3.29712	-3.7887
11	0.786002	-6.34216	-0.307866	-1.05943	-3.29784	-3.77171
11.0333	0.796393	-6.36576	-0.295901	-1.06096	-3.29956	-3.75117
11.0667	0.808473	-6.38843	-0.283667	-1.06311	-3.30231	-3.72744
11.1	0.821817	-6.40876	-0.271218	-1.06588	-3.3061	-3.70093
11.1333	0.835915	-6.42552	-0.258594	-1.06925	-3.31092	-3.67207
11.1667	0.850188	-6.43775	-0.245815	-1.0732	-3.31673	-3.64132
11.2	0.864008	-6.44471	-0.232887	-1.07766	-3.32348	-3.60911
11.2333	0.876721	-6.44598	-0.219796	-1.08256	-3.33111	-3.57584
11.2667	0.887671	-6.44143	-0.206513	-1.08781	-3.33951	-3.54184
11.3	0.896234	-6.43127	-0.192994	-1.09329	-3.34859	-3.50737
11.3333	0.901838	-6.41598	-0.179179	-1.09888	-3.35821	-3.47258
11.3667	0.904005	-6.39637	-0.164996	-1.10444	-3.36827	-3.43756
11.4	0.902385	-6.3735	-0.150357	-1.10983	-3.37866	-3.4023
11.4333	0.896792	-6.34863	-0.135162	-1.11489	-3.38931	-3.36677
11.4667	0.887233	-6.32315	-0.119306	-1.1195	-3.40015	-3.33093
11.5	0.87391	-6.29845	-0.102686	-1.12351	-3.41117	-3.29473
11.5333	0.857194	-6.27588	-0.0852101	-1.12678	-3.42237	-3.25816
11.5667	0.837586	-6.25658	-0.0668105	-1.12919	-3.43376	-3.22128
11.6	0.815679	-6.2414	-0.0474547	-1.13061	-3.44536	-3.18417
11.6333	0.792115	-6.2309	-0.0271574	-1.13094	-3.45714	-3.14696
11.6667	0.767548	-6.2253	-0.00598946	-1.13007	-3.46908	-3.10979
11.7	0.742612	-6.2245	0.0159155	-1.12794	-3.48106	-3.07285
11.7333	0.717896	-6.22808	0.0383582	-1.12449	-3.49293	-3.03631
11.7667	0.69392	-6.23539	0.061078	-1.11974	-3.50447	-3.0004
11.8	0.67112	-6.24557	0.0837623	-1.11372	-3.51541	-2.96536
11.8333	0.649836	-6.25765	0.106061	-1.10652	-3.52547	-2.93148
11.8667	0.63031	-6.27062	0.127602	-1.09831	-3.53435	-2.89911
11.9	0.612687	-6.28345	0.148012	-1.08927	-3.54181	-2.8687
11.9333	0.597022	-6.29522	0.166925	-1.07967	-3.54767	-2.84072
11.9667	0.583292	-6.30512	0.184001	-1.06977	-3.5518	-2.81573
12	0.571407	-6.31254	0.198928	-1.05985	-3.55418	-2.79433
12.0333	0.561224	-6.31706	0.211429	-1.05022	-3.55485	-2.77713
12.0667	0.552565	-6.31847	0.221263	-1.04115	-3.55389	-2.76475
12.1	0.545226	-6.31673	0.228224	-1.03288	-3.55145	-2.75779
12.1333	0.538997	-6.31199	0.232148	-1.02565	-3.54771	-2.75677
12.1667	0.533665	-6.30456	0.23291	-1.01963	-3.54289	-2.76211
12.2	0.529023	-6.29483	0.230419	-1.01497	-3.53721	-2.77412
12.2333	0.524872	-6.28326	0.224624	-1.01174	-3.53092	-2.79292
12.2667	0.521017	-6.27036	0.215507	-1.01001	-3.52426	-2.81846
12.3	0.517268	-6.25661	0.203092	-1.00974	-3.51746	-2.85044
12.3333	0.513433	-6.24244	0.187442	-1.01088	-3.51073	-2.88836
12.3667	0.509323	-6.22827	0.16867	-1.0133	-3.5043	-2.93144
12.4	0.504748	-6.21442	0.146939	-1.01684	-3.49832	-2.97868
12.4333	0.49952	-6.20115	0.12247	-1.02129	-3.49296	-3.02889
12.4667	0.493452	-6.18868	0.0955408	-1.02641	-3.48832	-3.08081
12.5	0.48636	-6.17715	0.0664835	-1.03195	-3.48447	-3.13318
12.5333	0.478064	-6.16666	0.0356831	-1.03764	-3.48147	-3.1848
12.5667	0.4684	-6.15726	0.00357203	-1.04323	-3.47934	-3.23465
12.6	0.457216	-6.14896	-0.0293739	-1.04845	-3.47809	-3.28187
12.6333	0.444383	-6.14171	-0.0626429	-1.05304	-3.4777	-3.32581
12.6667	0.429796	-6.13543	-0.0956963	-1.05675	-3.47819	-3.36601
12.7	0.413378	-6.12999	-0.127981	-1.05934	-3.47953	-3.40221
12.7333	0.395086	-6.12524	-0.158946	-1.06058	-3.48174	-3.4343
12.7667	0.37491	-6.12099	-0.188057	-1.06028	-3.48482	-3.46232
12.8	0.352882	-6.11706	-0.214813	-1.05827	-3.48878	-3.48638
12.8333	0.32908	-6.11327	-0.238769	-1.05443	-3.49364	-3.50665
12.8667	0.303627	-6.10943	-0.259542	-1.04872	-3.49938	-3.52333
12.9	0.276699	-6.10539	-0.276827	-1.04117	-3.506	-3.53659
12.9333	0.248515	-6.10095	-0.290402	-1.03187	-3.51346	-3.54661
12.9667	0.219332	-6.09593	-0.300137	-1.021	-3.52169	-3.55353
13	0.189443	-6.09013	-0.305991	-1.00881	-3.5306	-3.55747
13.0333	0.159164	-6.08332	-0.308017	-0.995618	-3.54003	-3.55853
13.0667	0.128831	-6.07525	-0.306349	-0.981757	-3.54974	-3.55681
13.1	0.0987876	-6.06564	-0.301202	-0.967608	-3.55942	-3.55242
13.1333	0.0693769	-6.05422	-0.292853	-0.95355	-3.56868	-3.54547
13.1667	0.0409339	-6.04071	-0.281637	-0.93995	-3.5771	-3.53612
13.2	0.0137791	-6.02485	-0.267934	-0.927142	-3.58422	-3.52456
13.2333	-0.0117869	-6.00643	-0.252161	-0.915423	-3.58961	-3.51103
13.2667	-0.035491	-5.98529	-0.234764	-0.905036	-3.59289	-3.49581
13.3	-0.0570955	-5.96135	-0.216213	-0.896171	-3.59374	-3.47922
13.3333	-0.0764075	-5.9346	-0.19699	-0.888962	-3.59198	-3.46168
13.3667	-0.0932847	-5.90518	-0.177579	-0.883485	-3.5875	-3.4436
13.4	-0.107639	-5.87328	-0.158454	-0.879759	-3.58036	-3.42548
13.4333	-0.119438	-5.83924	-0.140066	-0.877753	-3.57071	-3.40786
13.4667	-0.128704	-5.80348	-0.122829	-0.877388	-3.55882	-3.39136
13.5	-0.13551	-5.76653	-0.107112	-0.878546	-3.54499	-3.37663
13.5333	-0.139978	-5.729	-0.0932226	-0.881079	-3.52957	-3.36435
13.5667	-0.142267	-5.69156	-0.0814091	-0.884816	-3.51289	-3.35523
13.6	-0.142566	-5.65493	-0.0718558	-0.88957	-3.49528	-3.34992
13.6333	-0.141094	-5.61982	-0.0646882	-0.895147	-3.47702	-3.34901
13.6667	-0.138092	-5.58692	-0.0599806	-0.901351	-3.45837	-3.35295
13.7	-0.133824	-5.55679	-0.0577675	-0.907986	-3.43955	-3.36205
13.7333	-0.128585	-5.52989	-0.058056	-0.91486	-3.42074	-3.37639
13.7667	-0.122693	-5.50646	-0.060836	-0.921784	-3.40207	-3.39583
13.8	-0.116486	-5.48655	-0.0660851	-0.928576	-3.38363	-3.41999
13.8333	-0.1103	-5.46997	-0.0737668	-0.935059	-3.36544	-3.44828
13.8667	-0.104449	-5.45631	-0.0838246	-0.94107	-3.34751	-3.47987
13.9	-0.0992094	-5.445	-0.0961746	-0.946461	-3.32981	-3.51374
13.9333	-0.0948026	-5.43537	-0.110701	-0.951106	-3.31225	-3.54872
13.9667	-0.0913963	-5.42667	-0.127253	-0.954897	-3.29476	-3.5835
14	-0.0891038	-5.41814	-0.145645	-0.957743	-3.27721	-3.61673
14.0333	-0.0879899	-5.40902	-0.16566	-0.959565	-3.25948	-3.64703
14.0667	-0.0880791	-5.39864	-0.187048	-0.960292	-3.2414	-3.67313
14.1	-0.0893617	-5.38641	-0.209528	-0.959863	-3.22281	-3.69385
14.1333	-0.0917984	-5.37186	-0.23279	-0.958224	-3.20353	-3.70821
14.1667	-0.095322	-5.35464	-0.256497	-0.955337	-3.18333	-3.71548
14.2	-0.0998392	-5.3345	-0.280293	-0.951178	-3.16199	-3.71522
14.2333	-0.105233	-5.31131	-0.303803	-0.945746	-3.13924	-3.70731
14.2667	-0.111366	-5.28508	-0.326644	-0.939059	-3.1148	-3.69193
14.3	-0.118086	-5.25589	-0.348427	-0.931153	-3.08837	-3.66956
14.3333	-0.125227	-5.22395	-0.368775	-0.922084	-3.05965	-3.64092
14.3667	-0.132616	-5.18957	-0.387322	-0.911921	-3.02832	-3.60697
14.4	-0.140071	-5.15319	-0.403737	-0.900749	-2.99411	-3.56878
14.4333	-0.147405	-5.11534	-0.417729	-0.888669	-2.95674	-3.52753
14.4667	-0.154425	-5.07669	-0.429062	-0.875797	-2.91601	-3.48443
14.5	-0.160936	-5.03798	-0.437566	-0.862262	-2.87177	-3.44064
14.5333	-0.166741	-5.00005	-0.443143	-0.848206	-2.82399	-3.39726
14.5667	-0.17165	-4.96382	-0.445769	-0.833784	-2.77274	-3.35525
14.6	-0.175481	-4.93019	-0.445494	-0.819154	-2.71821	-3.3154
14.6333	-0.178073	-4.90007	-0.442435	-0.80448	-2.66076	-3.27829
14.6667	-0.179297	-4.87428	-0.436773	-0.789918	-2.6009	-3.24429
14.7	-0.179062	-4.85348	-0.428741	-0.775616	-2.53925	-3.21349
14.7333	-0.177327	-4.83814	-0.418619	-0.761703	-2.47659	-3.18578
14.7667	-0.174108	-4.82841	-0.406725	-0.748297	-2.41374	-3.16086
14.8	-0.169484	-4.82418	-0.393411	-0.735498	-2.3516	-3.13832
14.8333	-0.163599	-4.82499	-0.379054	-0.7234	-2.29105	-3.11776
14.8667	-0.156659	-4.83017	-0.364053	-0.712087	-2.23294	-3.0988
14.9	-0.14892	-4.83889	-0.348818	-0.701634	-2.17808	-3.08117
14.9333	-0.140686	-4.85021	-0.333763	-0.692105	-2.12716	-3.06474
14.9667	-0.132285	-4.86321	-0.319294	-0.68355	-2.08075	-3.04949
15	-0.124056	-4.87697	-0.305794	-0.675998	-2.03929	-3.03553

## Sheet: Fig1 F
Population Average	Average X Ind		P10	P10 Inds		P15	P15 Inds		P20	P20 Inds		P28	P28 Inds		6wks	6wk Inds		4mo	4mo Inds
1.69992	1		1.40536	1		0.60084	3		7.8064	5		9.03612	7		15.1505	9		22.5262	11
2.15902	3		1.26005	1		3.0176	3		6.33834	5		2.84267	7		14.4209	9		14.8718	11
5.16485	5		0.683256	1		3.13354	3		3.75752	5		2.14081	7		22.1131	9		13.0654	11
4.94553	7		4.25107	1		0.894372	3		3.18515	5		7.27418	7		15.3174	9
14.9767	9		1.3404	1		1.99736	3		1.62919	5		3.248	7		16.1964	9
16.8211	11		0.865425	1		6.97812	3		9.35233	5		5.13139	7		13.8097	9
			2.07109	1		1.79769	3		5.57438	5					9.16988	9
			1.13101	1		1.62369	3		3.67549	5					13.6357	9
			2.29164	1		0.967271	3
						0.579674	3
X Labels	yLabel
'P10'	\Delta [HbT] (\muM)
'P15'
'P20'
'P28'
'6wks'
'4mo'

## Sheet: Fig1 G
Population Average	Average X Ind		P10	P10 Inds		P15	P15 Inds		P20	P20 Inds		P28	P28 Inds		6wks	6wk Inds		4mo	4mo Inds
2.5	1		2.03333	1		1.1	3		2.66667	5		3.76667	7		1.83333	9		1.76667	11
1.82667	3		3.03333	1		1.6	3		1.7	5		1.83333	7		3.06667	9		2.2	11
1.71667	5		1.46667	1		5	3		1.26667	5		0.966667	7		2	9		1.2	11
1.92222	7		2.96667	1		1.4	3		1.63333	5		2.06667	7		1.93333	9
2.1125	9		2.23333	1		1.8	3		0.766667	5		1.6	7		1.7	9
1.72222	11		3.26667	1		2.96667	3		2.33333	5		1.3	7		3.56667	9
						1.33333	3		1.93333	5					1.36667	9
						1.43333	3		1.43333	5					1.43333	9
						0.933333	3
						0.7	3
X Labels	Y Label
'P10'	FWHM (sec)
'P15'
'P20'
'P28'
'6wks'
'4mo'

## Sheet: Fig1 H
Population Average	Average X Ind		P10	P10 Inds		P15	P15 Inds		P20	P20 Inds		P28	P28 Inds		6wks	6wk Inds		4mo	4mo Inds
2.68519	1		3.16667	1		0.933333	2		1.8	3		1.26667	4		1.16667	5		1.06667	6
1.14333	2		1.86667	1		1	2		1.33333	3		1.06667	4		1.13333	5		1.43333	6
1.425	3		1.63333	1		1.03333	2		1.03333	3		1.36667	4		1.3	5		1.2	6
1.34444	4		1.23333	1		0.566667	2		0.566667	3		1.2	4		1.26667	5
1.25833	5		2.36667	1		1.53333	2		1.9	3		1.53333	4		1.3	5
1.23333	6		4.63333	1		0.933333	2		1.86667	3		1.63333	4		1.36667	5
			1.23333	1		1.23333	2		1.36667	3					1.3	5
			4.3	1		1.66667	2		1.53333	3					1.23333	5
			3.73333	1		1.56667	2
						0.966667	2
X Labels	Y Label
'P10'	Time to Peak (sec)
'P15'
'P20'
'P28'
'6wks'
'4mo'

## Sheet: Fig1 I
Population Average	Average X Ind		P10	P10 Inds		P15	P15 Inds		P20	P20 Inds		P28	P28 Inds		6wks	6wk Inds		4mo	4mo Inds
0.322921	1		1.0926	1		-0.653395	2		1.21344	3		2.1091	4		5.24479	5		4.23727	6
0.622595	2		0.727299	1		-0.56753	2		3.09345	3		0.874535	4		3.19239	5		9.03185	6
2.71976	3		1.41175	1		0.573246	2		6.3535	3		4.39177	4		8.45547	5		12.8678	6
2.35731	4		0.419547	1		-0.018595	2		-1.03617	3		-0.486312	4		9.3462	5
8.39377	5		-0.738895	1		5.25529	2		1.78965	3		1.49059	4		9.23824	5
8.71229	6		0.606585	1		0.913272	2		1.45497	3		5.76419	4		12.8721	5
			1.88301	1		-0.205253	2		3.34503	3					10.1243	5
			-2.76572	1		-1.56244	2		5.54418	3					8.67669	5
			-0.503311	1		2.13556	2
			0.429913	1		1.14148	2
			0.496641	1		-0.163082	2
			0.518899	1
			0.619648	1
X Labels	Y Label
'P10'	Response \Delta [HbT] (\muM)
'P15'
'P20'
'P28'
'6wks'
'4mo'

## Sheet: Fig1 J
Population Average	Average X Ind		P10	P10 Inds		P15	P15 Inds		P20	P20 Inds		P28	P28 Inds		6wks	6wk Inds		4mo	4mo Inds
0.23626	1		0.845654	1		-2.57116	2		-2.4264	3		-3.73473	4		-3.60141	5		-1.33906	6
-5.93969	2		-1.19242	1		-7.78873	2		-2.51765	3		-9.71923	4		-2.47619	5		0.713439	6
-2.58222	3		0.458694	1		-8.23504	2		2.64769	3		-6.70617	4		0.284931	5		0.124971	6
-3.44875	4		-3.23189	1		-5.87199	2		-4.86843	3		-1.53941	4		1.35215	5
-0.264135	5		-4.92525	1		-6.02146	2		-5.62746	3		-1.99934	4		1.34385	5
-0.166883	6		1.5589	1		-7.55889	2		-0.602493	3		3.00636	4		1.20704	5
			3.09902	1		-2.51019	2		-3.77657	3					1.43227	5
			-2.04807	1		-18.9375	2		-3.48646	3					-1.65572	5
			-0.794369	1		1.16994	2
			-0.0660506	1		-5.04019	2
			6.26198	1		-1.97142	2
			1.50721	1
			1.59796	1
X Labels	Y Label
'P10'	Undershoot \Delta [HbT] (\muM)
'P15'
'P20'
'P28'
'6wks'
'4mo'

## Sheet: Fig2 B P10
Time(s)	∆BOLD[%]	SEM
-4	-0.0185725	0.0176192
-3	-0.0605641	0.0200313
-2	-0.0494868	0.0206295
-1	-0.0619608	0.0207285
0	-0.0882745	0.0223444
1	-0.099279	0.0258709
2	-0.0823059	0.025965
3	-0.132503	0.0272393
4	-0.138906	0.0432523
5	-0.183157	0.034406
6	-0.185951	0.0334183
7	-0.221282	0.0341747
8	-0.200024	0.0330753
9	-0.181039	0.0342092
10	-0.166748	0.0416482
11	-0.101949	0.0391386
12	-0.0694567	0.0359143
13	-0.0289889	0.0403058
14	0.000476934	0.0355506
15	0.0200334	0.0354276
16	0.0430608	0.0343021
17	0.0415066	0.0321672
18	0.0408684	0.0297976
19	0.0778121	0.0256794
20	0.0759739	0.0266384
21	0.0516248	0.0243749
22	0.0619895	0.0231468
23	0.038938	0.0240986
24	0.0396669	0.0186097
25	0.055243	0.0234813
26	0.0426786	0.0275287
27	0.0178872	0.020467
28	0.0103455	0.0235848
29	0.00588788	0.0256366
30	0.00437833	0.0233129

## Sheet: Fig2 B P15
Time(s)	∆BOLD[%]	SEM
-4	0.0360196	0.0323398
-3	-0.0119327	0.0395116
-2	0.0341925	0.0348214
-1	0.0453344	0.0311367
0	0.0431943	0.0355732
1	0.0983415	0.0510506
2	0.166336	0.046425
3	0.294001	0.0526432
4	0.23891	0.0748709
5	0.185615	0.0565322
6	0.147751	0.0526801
7	0.145215	0.0612429
8	0.124592	0.0530277
9	0.0964209	0.0524209
10	0.111014	0.0554508
11	0.0978019	0.0668857
12	0.115377	0.0570372
13	0.17518	0.0578272
14	0.12584	0.046072
15	0.133701	0.0511414
16	0.0478829	0.0392371
17	0.11447	0.0433255
18	0.0802329	0.0355065
19	0.0845973	0.0317895
20	0.0926	0.0331042
21	0.0410702	0.0320097
22	0.0185319	0.0373224
23	0.0195063	0.027485
24	-0.0209191	0.0348665
25	-0.0155803	0.0389188
26	-0.020701	0.0283736
27	-0.0811693	0.0332232
28	-0.0790292	0.0290207
29	-0.0610223	0.0328837
30	-0.109867	0.0611001

## Sheet: Fig2 B P20
Time(s)	∆BOLD[%]	SEM
-4	-0.0247862	0.0269621
-3	0.0807532	0.0354027
-2	0.0749859	0.0356992
-1	0.0415119	0.0342523
0	0.0346281	0.0395459
1	0.306631	0.0627707
2	0.597761	0.0681393
3	0.465663	0.0630825
4	0.388841	0.05388
5	0.38707	0.0567057
6	0.257223	0.0468625
7	0.137755	0.0491804
8	0.0694795	0.0550411
9	0.155638	0.0531807
10	0.153509	0.0440876
11	0.207173	0.0473553
12	0.222988	0.0384684
13	0.129775	0.0396009
14	0.0643768	0.0415434
15	0.0537687	0.0433507
16	0.0160135	0.0394183
17	0.0429519	0.0410276
18	0.0196553	0.0412945
19	0.021649	0.0385957
20	-0.0663131	0.043787
21	-0.096158	0.0332395
22	-0.0538439	0.0321403
23	-0.109845	0.0374092
24	-0.118378	0.0341348
25	-0.102685	0.0361007
26	-0.126441	0.0294044
27	-0.0752742	0.0404402
28	-0.102101	0.0413488
29	-0.148617	0.0584223
30	-0.0861325	0.0496082

## Sheet: Fig2 B P25
Time(s)	∆BOLD[%]	SEM
-4	0.0312574	0.0536153
-3	0.0270942	0.0472443
-2	-0.0862136	0.0541081
-1	-0.0680851	0.0337032
0	-0.0148796	0.0481833
1	0.318624	0.0618978
2	0.678662	0.058632
3	0.578169	0.0636355
4	0.473978	0.0788844
5	0.551543	0.084362
6	0.424585	0.0827445
7	0.336381	0.0878096
8	0.265332	0.0821387
9	0.195882	0.0989273
10	0.134873	0.0734153
11	0.131834	0.0703872
12	0.1743	0.0550171
13	0.132343	0.0664569
14	0.089842	0.0724598
15	0.0350836	0.0620367
16	-0.0347974	0.0576299
17	0.0162148	0.0665943
18	-0.137032	0.0671166
19	-0.110149	0.0704848
20	-0.173935	0.0673479
21	-0.191476	0.0541566
22	-0.17074	0.0608749
23	-0.154406	0.0748334
24	-0.220668	0.0738944
25	-0.144646	0.0610249
26	-0.211176	0.0598053
27	-0.191329	0.0718415
28	-0.266167	0.0617033
29	-0.178263	0.0560581
30	-0.258291	0.158301

[truncated: 19 more sheets: Fig2 B P30, Fig2 B P60, Fig3 A, Fig3 B, Fig3 C, Fig3 D, Fig3 E, Fig4 C, Fig4 D, Fig4 E, Fig5 A, Fig5 B, Fig5 C, Fig5 D, Fig5 E, Fig6 A, Fig6 B, Fig6 C, Fig6 D]
